# Supplementary material for: Essential structural elements in tRNAPro for EF-P-mediated alleviation of translation stalling
Source: Nat Commun. 2016 May 24;7:11657. doi: 10.1038/ncomms11657 (PMC4890201; doi:10.1038/ncomms11657)
Supplement: Supplementary Table 3 — List of tRNAs and primers used in this study. Gm indicates 2'-O-methylguanosine. [file ncomms11657-s2.xls]

## Sheet: tRNA
Supplementary Table 3 List of tRNAs and primers used in this study. Gm indicates 2'-O-methylguanosine.
Name of tRNA	Sequence of tRNA	Extension primer (forward)	Extension primer (reverse)	PCR primer (forward)	PCR primer (reverse)
Ser4(GGA)	GGUGAGGUGUCCGAGUGGCUGAAGGAGCACGCCUGGAAAGUGUGUAUACGGCAACGUAUCGGGGGUUCGAAUCCCCCCCUCACCGCCA	GTAATACGACTCACTATAGGTGAGGTGTCCGAGTGGCTGAAGGAGCACGCCTGGAAAGTG	TGGCGGTGAGGGGGGGATTCGAACCCCCGATACGTTGCCGTATACACACTTTCCAGGCGTGCTC	GGCGTAATACGACTCACTATAG	TGmGCGGTGAGGGGG
Trp(CCA)	AGGGGCGUAGUUCAAUUGGUAGAGCACCGGUCUCCAAAACCGGGUGUUGGGAGUUCGAGUCUCUCCGCCCCUGCCA	GTAATACGACTCACTATAAGGGGCGTAGTTCAATTGGTAGAGCACCGGTCTCCAAAACC	TGGCAGGGGCGGAGAGACTCGAACTCCCAACACCCGGTTTTGGAGACCGGTGCTC	GGCGTAATACGACTCACTATAA	TGmGCAGGGGCGGAG
Leu2(GAG)	GCCGAGGUGGUGGAAUUGGUAGACACGCUACCUUGAGGUGGUAGUGCCCAAUAGGGCUUACGGGUUCAAGUCCCGUCCUCGGUACCA	GTAATACGACTCACTATAGCCGAGGTGGTGGAATTGGTAGACACGCTACCTTGAGGTGGTAG	TGGTACCGAGGACGGGACTTGAACCCGTAAGCCCTATTGGGCACTACCACCTCAAGGTAGCG	GGCGTAATACGACTCACTATAG	TGmGTACCGAGGACGGG
Ile1(GAU)	AGGCUUGUAGCUCAGGUGGUUAGAGCGCACCCCUGAUAAGGGUGAGGUCGGUGGUUCAAGUCCACUCAGGCCUACCA	GTAATACGACTCACTATAAGGCTTGTAGCTCAGGTGGTTAGAGCGCACCCCTGATAAGGG	TGGTAGGCCTGAGTGGACTTGAACCACCGACCTCACCCTTATCAGGGGTGCGC	GGCGTAATACGACTCACTATAA	TGmGTGGGCCTGAGTGG
Ala2(GGC)	GGGGCUAUAGCUCAGCUGGGAGAGCGCUUGCAUGGCAUGCAAGAGGUCAGCGGUUCGAUCCCGCUUAGCUCCACCA	GTAATACGACTCACTATAGGGGCTATAGCTCAGCTGGGAGAGCGCTTGCATGGCATG	TGGTGGAGCTAAGCGGGATCGAACCGCTGACCTCTTGCATGCCATGCAAGCGCTC	GGCGTAATACGACTCACTATAG	TGmGTGGAGCTAAGCGG
Pro1(CGG)	CGGUGAUUGGCGCAGCCUGGUAGCGCACUUCGUUCGGGACGAAGGGGUCGGAGGUUCGAAUCCUCUAUCACCGACCA	GTAATACGACTCACTATACGGTGATTGGCGCAGCCTGGTAGCGCACTTCGTTCGGGACG	TGGTCGGTGATAGAGGATTCGAACCTCCGACCCCTTCGTCCCGAACGAAGTGC	GGCGTAATACGACTCACTATAC	TGmGTCGGTGATAGAGGATTC
Pro2(GGG)	CGGCACGUAGCGCAGCCUGGUAGCGCACCGUCAUGGGGUGUCGGGGGUCGGAGGUUCAAAUCCUCUCGUGCCGACCA	GTAATACGACTCACTATACGGCACGTAGCGCAGCCTGGTAGCGCACCGTCATGGGGTGT	TGGTCGGCACGAGAGGATTTGAACCTCCGACCCCCGACACCCCATGACGGTGC	GGCGTAATACGACTCACTATAC	TGmGTCGGCACGAGAG
Pro3(UGG)	CGGCGAGUAGCGCAGCUUGGUAGCGCAACUGGUUUGGGACCAGUGGGUCGGAGGUUCGAAUCCUCUCUCGCCGACCA	GTAATACGACTCACTATACGGCGAGTAGCGCAGCTTGGTAGCGCAACTGGTTTGGGACC	TGGTCGGCGAGAGAGGATTCGAACCTCCGACCCACTGGTCCCAAACCAGTTGC	GGCGTAATACGACTCACTATAC	TGmGTCGGCGAGAGAG
Pro1(GGA)	CGGUGAUUGGCGCAGCCUGGUAGCGCACUUCGUUGGAGACGAAGGGGUCGGAGGUUCGAAUCCUCUAUCACCGACCA	GTAATACGACTCACTATACGGTGATTGGCGCAGCCTGGTAGCGCACTTCGTTGGAGACG	TGGTCGGTGATAGAGGATTCGAACCTCCGACCCCTTCGTCTCCAACGAAGTGC	GGCGTAATACGACTCACTATAC	TGmGTCGGTGATAGAGGATTC
Ser4(CGG)	GGUGAGGUGUCCGAGUGGCUGAAGGAGCACGCCUCGGAAGUGUGUAUACGGCAACGUAUCGGGGGUUCGAAUCCCCCCCUCACCGCCA	GTAATACGACTCACTATAGGTGAGGTGTCCGAGTGGCTGAAGGAGCACGCCTCGGAAGTG	TGGCGGTGAGGGGGGGATTCGAACCCCCGATACGTTGCCGTATACACACTTCCGAGGCGTGCTC	GGCGTAATACGACTCACTATAG	TGmGCGGTGAGGGGG
Chim1(CGG)	CGGUGAUUGGCCGAGUGGUUGAAGGCACUUCGUUCGGGACGAAGGGGUCGGAGGUUCGAAUCCUCUAUCACCGACCA	GTAATACGACTCACTATACGGTGATTGGCCGAGTGGTTGAAGGCACTTCGTTCGGGACG	TGGTCGGTGATAGAGGATTCGAACCTCCGACCCCTTCGTCCCGAACGAAGTGC	GGCGTAATACGACTCACTATAC	TGmGTCGGTGATAGAGGATTC
Chim2(CGG)	CGGUGAUUGGCGGAAUUGGUAGACGCACUUCGUUCGGGACGAAGGGGUCGGAGGUUCGAAUCCUCUAUCACCGACCA	GTAATACGACTCACTATACGGTGATTGGCGGAATTGGTAGACGCACTTCGTTCGGGACG	TGGTCGGTGATAGAGGATTCGAACCTCCGACCCCTTCGTCCCGAACGAAGTGC	GGCGTAATACGACTCACTATAC	TGmGTCGGTGATAGAGGATTC
Chim3(CGG)	GGUGAAUUGGCGCAGCCUGGUAGCGCACUUCGUUCGGGACGAAGGGGUCGGAGGUUCGAAUCCUCUAUUCACCGCCA	GTAATACGACTCACTATAGGTGAATTGGCGCAGCCTGGTAGCGCACTTCGTTCGGGACG	TGGCGGTGAATAGAGGATTCGAACCTCCGACCCCTTCGTCCCGAACGAAGTGC	GGCGTAATACGACTCACTATAG	TGmGCGGTGAATAGAGGATTC
Chim4(CGG)	GCCGAAUUGGCGCAGCCUGGUAGCGCACUUCGUUCGGGACGAAGGGGUCGGAGGUUCGAAUCCUCUAUUCGGUACCA	GTAATACGACTCACTATAGCCGAATTGGCGCAGCCTGGTAGCGCACTTCGTTCGGGACG	TGGTACCGAATAGAGGATTCGAACCTCCGACCCCTTCGTCCCGAACGAAGTGC	GGCGTAATACGACTCACTATAG	TGmGTACCGAATAGAGGATTC
Chim5(CGG)	CGGUGAUUGGCGCAGCCUGGUAGCGCACACGCUUCGGGAGUGUGGGGUCGGAGGUUCGAAUCCUCUAUCACCGACCA	GTAATACGACTCACTATACGGTGATTGGCGCAGCCTGGTAGCGCACACGCTTCGGGAGT	TGGTCGGTGATAGAGGATTCGAACCTCCGACCCCACACTCCCGAAGCGTGTGC	GGCGTAATACGACTCACTATAC	TGmGTCGGTGATAGAGGATTC
Chim6(CGG)	CGGUGAUUGGCGCAGCCUGGUAGCGCACUACCUUCGGGAGGUAGGGGUCGGAGGUUCGAAUCCUCUAUCACCGACCA	GTAATACGACTCACTATACGGTGATTGGCGCAGCCTGGTAGCGCACTACCTTCGGGAGG	TGGTCGGTGATAGAGGATTCGAACCTCCGACCCCTACCTCCCGAAGGTAGTGC	GGCGTAATACGACTCACTATAC	TGmGTCGGTGATAGAGGATTC
Pro1(CGG)(C13G)	CGGUGAUUGGCGGAGCCUGGUAGCGCACUUCGUUCGGGACGAAGGGGUCGGAGGUUCGAAUCCUCUAUCACCGACCA	GTAATACGACTCACTATACGGTGATTGGCGGAGCCTGGTAGCGCACTTCGTTCGGGACG	TGGTCGGTGATAGAGGATTCGAACCTCCGACCCCTTCGTCCCGAACGAAGTGC	GGCGTAATACGACTCACTATAC	TGmGTCGGTGATAGAGGATTC
Pro1(CGG)(G15A)	CGGUGAUUGGCGCAACCUGGUAGCGCACUUCGUUCGGGACGAAGGGGUCGGAGGUUCGAAUCCUCUAUCACCGACCA	GTAATACGACTCACTATACGGTGATTGGCGCAACCTGGTAGCGCACTTCGTTCGGGACG	TGGTCGGTGATAGAGGATTCGAACCTCCGACCCCTTCGTCCCGAACGAAGTGC	GGCGTAATACGACTCACTATAC	TGmGTCGGTGATAGAGGATTC
Pro1(CGG)(C16U)	CGGUGAUUGGCGCAGUCUGGUAGCGCACUUCGUUCGGGACGAAGGGGUCGGAGGUUCGAAUCCUCUAUCACCGACCA	GTAATACGACTCACTATACGGTGATTGGCGCAGTCTGGTAGCGCACTTCGTTCGGGACG	TGGTCGGTGATAGAGGATTCGAACCTCCGACCCCTTCGTCCCGAACGAAGTGC	GGCGTAATACGACTCACTATAC	TGmGTCGGTGATAGAGGATTC
Pro1(CGG)(C17aU)	CGGUGAUUGGCGCAGCUUGGUAGCGCACUUCGUUCGGGACGAAGGGGUCGGAGGUUCGAAUCCUCUAUCACCGACCA	GTAATACGACTCACTATACGGTGATTGGCGCAGCTTGGTAGCGCACTTCGTTCGGGACG	TGGTCGGTGATAGAGGATTCGAACCTCCGACCCCTTCGTCCCGAACGAAGTGC	GGCGTAATACGACTCACTATAC	TGmGTCGGTGATAGAGGATTC
Pro1(CGG)(U17bG)	CGGUGAUUGGCGCAGCCGGGUAGCGCACUUCGUUCGGGACGAAGGGGUCGGAGGUUCGAAUCCUCUAUCACCGACCA	GTAATACGACTCACTATACGGTGATTGGCGCAGCCGGGTAGCGCACTTCGTTCGGGACG	TGGTCGGTGATAGAGGATTCGAACCTCCGACCCCTTCGTCCCGAACGAAGTGC	GGCGTAATACGACTCACTATAC	TGmGTCGGTGATAGAGGATTC
Pro1(CGG)(G18U)	CGGUGAUUGGCGCAGCCUUGUAGCGCACUUCGUUCGGGACGAAGGGGUCGGAGGUUCGAAUCCUCUAUCACCGACCA	GTAATACGACTCACTATACGGTGATTGGCGCAGCCTTGTAGCGCACTTCGTTCGGGACG	TGGTCGGTGATAGAGGATTCGAACCTCCGACCCCTTCGTCCCGAACGAAGTGC	GGCGTAATACGACTCACTATAC	TGmGTCGGTGATAGAGGATTC
Pro1(CGG)(U20A)	CGGUGAUUGGCGCAGCCUGGAAGCGCACUUCGUUCGGGACGAAGGGGUCGGAGGUUCGAAUCCUCUAUCACCGACCA	GTAATACGACTCACTATACGGTGATTGGCGCAGCCTGGAAGCGCACTTCGTTCGGGACG	TGGTCGGTGATAGAGGATTCGAACCTCCGACCCCTTCGTCCCGAACGAAGTGC	GGCGTAATACGACTCACTATAC	TGmGTCGGTGATAGAGGATTC
Pro1(CGG)(A21G)	CGGUGAUUGGCGCAGCCUGGUGGCGCACUUCGUUCGGGACGAAGGGGUCGGAGGUUCGAAUCCUCUAUCACCGACCA	GTAATACGACTCACTATACGGTGATTGGCGCAGCCTGGTGGCGCACTTCGTTCGGGACG	TGGTCGGTGATAGAGGATTCGAACCTCCGACCCCTTCGTCCCGAACGAAGTGC	GGCGTAATACGACTCACTATAC	TGmGTCGGTGATAGAGGATTC
Pro1(CGG)(C13G, C16U)	CGGUGAUUGGCGGAGUCUGGUAGCGCACUUCGUUCGGGACGAAGGGGUCGGAGGUUCGAAUCCUCUAUCACCGACCA	GTAATACGACTCACTATACGGTGATTGGCGGAGTCTGGTAGCGCACTTCGTTCGGGACG	TGGTCGGTGATAGAGGATTCGAACCTCCGACCCCTTCGTCCCGAACGAAGTGC	GGCGTAATACGACTCACTATAC	TGmGTCGGTGATAGAGGATTC
Pro1(CGG)(C13G, U20A)	CGGUGAUUGGCGGAGCCUGGAAGCGCACUUCGUUCGGGACGAAGGGGUCGGAGGUUCGAAUCCUCUAUCACCGACCA	GTAATACGACTCACTATACGGTGATTGGCGGAGCCTGGAAGCGCACTTCGTTCGGGACG	TGGTCGGTGATAGAGGATTCGAACCTCCGACCCCTTCGTCCCGAACGAAGTGC	GGCGTAATACGACTCACTATAC	TGmGTCGGTGATAGAGGATTC
Pro1(CGG)(C16U, C17aU)	CGGUGAUUGGCGCAGUUUGGUAGCGCACUUCGUUCGGGACGAAGGGGUCGGAGGUUCGAAUCCUCUAUCACCGACCA	GTAATACGACTCACTATACGGTGATTGGCGCAGTTTGGTAGCGCACTTCGTTCGGGACG	TGGTCGGTGATAGAGGATTCGAACCTCCGACCCCTTCGTCCCGAACGAAGTGC	GGCGTAATACGACTCACTATAC	TGmGTCGGTGATAGAGGATTC
Pro1(CGG)(C17aU, U20A)	CGGUGAUUGGCGCAGCUUGGAAGCGCACUUCGUUCGGGACGAAGGGGUCGGAGGUUCGAAUCCUCUAUCACCGACCA	GTAATACGACTCACTATACGGTGATTGGCGCAGCTTGGAAGCGCACTTCGTTCGGGACG	TGGTCGGTGATAGAGGATTCGAACCTCCGACCCCTTCGTCCCGAACGAAGTGC	GGCGTAATACGACTCACTATAC	TGmGTCGGTGATAGAGGATTC
Pro1(CGG)(C13G, C16U, C17aU)	CGGUGAUUGGCGGAGUUUGGUAGCGCACUUCGUUCGGGACGAAGGGGUCGGAGGUUCGAAUCCUCUAUCACCGACCA	GTAATACGACTCACTATACGGTGATTGGCGGAGTTTGGTAGCGCACTTCGTTCGGGACG	TGGTCGGTGATAGAGGATTCGAACCTCCGACCCCTTCGTCCCGAACGAAGTGC	GGCGTAATACGACTCACTATAC	TGmGTCGGTGATAGAGGATTC
Pro1(CGG)(C13G, C17aU, U20A)	CGGUGAUUGGCGGAGCUUGGAAGCGCACUUCGUUCGGGACGAAGGGGUCGGAGGUUCGAAUCCUCUAUCACCGACCA	GTAATACGACTCACTATACGGTGATTGGCGGAGCTTGGAAGCGCACTTCGTTCGGGACG	TGGTCGGTGATAGAGGATTCGAACCTCCGACCCCTTCGTCCCGAACGAAGTGC	GGCGTAATACGACTCACTATAC	TGmGTCGGTGATAGAGGATTC
Pro1(CGG)(C16U, C17aU, U20A)	CGGUGAUUGGCGCAGUUUGGAAGCGCACUUCGUUCGGGACGAAGGGGUCGGAGGUUCGAAUCCUCUAUCACCGACCA	GTAATACGACTCACTATACGGTGATTGGCGCAGTTTGGAAGCGCACTTCGTTCGGGACG	TGGTCGGTGATAGAGGATTCGAACCTCCGACCCCTTCGTCCCGAACGAAGTGC	GGCGTAATACGACTCACTATAC	TGmGTCGGTGATAGAGGATTC
Pro1(CGG)(C13U, G22U)	CGGUGAUUGGCGUAGCCUGGUAUCGCACUUCGUUCGGGACGAAGGGGUCGGAGGUUCGAAUCCUCUAUCACCGACCA	GTAATACGACTCACTATACGGTGATTGGCGTAGCCTGGTATCGCACTTCGTTCGGGACG	TGGTCGGTGATAGAGGATTCGAACCTCCGACCCCTTCGTCCCGAACGAAGTGC	GGCGTAATACGACTCACTATAC	TGmGTCGGTGATAGAGGATTC
Pro1(CGG)(C13U, G22C)	CGGUGAUUGGCGUAGCCUGGUACCGCACUUCGUUCGGGACGAAGGGGUCGGAGGUUCGAAUCCUCUAUCACCGACCA	GTAATACGACTCACTATACGGTGATTGGCGTAGCCTGGTACCGCACTTCGTTCGGGACG	TGGTCGGTGATAGAGGATTCGAACCTCCGACCCCTTCGTCCCGAACGAAGTGC	GGCGTAATACGACTCACTATAC	TGmGTCGGTGATAGAGGATTC
Pro1(CGG)(C13U, G22A)	CGGUGAUUGGCGUAGCCUGGUAACGCACUUCGUUCGGGACGAAGGGGUCGGAGGUUCGAAUCCUCUAUCACCGACCA	GTAATACGACTCACTATACGGTGATTGGCGTAGCCTGGTAACGCACTTCGTTCGGGACG	TGGTCGGTGATAGAGGATTCGAACCTCCGACCCCTTCGTCCCGAACGAAGTGC	GGCGTAATACGACTCACTATAC	TGmGTCGGTGATAGAGGATTC
Pro1(CGG)(C13U)	CGGUGAUUGGCGUAGCCUGGUAGCGCACUUCGUUCGGGACGAAGGGGUCGGAGGUUCGAAUCCUCUAUCACCGACCA	GTAATACGACTCACTATACGGTGATTGGCGTAGCCTGGTAGCGCACTTCGTTCGGGACG	TGGTCGGTGATAGAGGATTCGAACCTCCGACCCCTTCGTCCCGAACGAAGTGC	GGCGTAATACGACTCACTATAC	TGmGTCGGTGATAGAGGATTC
Pro1(CGG)(G22U)	CGGUGAUUGGCGCAGCCUGGUAUCGCACUUCGUUCGGGACGAAGGGGUCGGAGGUUCGAAUCCUCUAUCACCGACCA	GTAATACGACTCACTATACGGTGATTGGCGCAGCCTGGTATCGCACTTCGTTCGGGACG	TGGTCGGTGATAGAGGATTCGAACCTCCGACCCCTTCGTCCCGAACGAAGTGC	GGCGTAATACGACTCACTATAC	TGmGTCGGTGATAGAGGATTC
Pro1(CGG)(G22C)	CGGUGAUUGGCGCAGCCUGGUACCGCACUUCGUUCGGGACGAAGGGGUCGGAGGUUCGAAUCCUCUAUCACCGACCA	GTAATACGACTCACTATACGGTGATTGGCGCAGCCTGGTACCGCACTTCGTTCGGGACG	TGGTCGGTGATAGAGGATTCGAACCTCCGACCCCTTCGTCCCGAACGAAGTGC	GGCGTAATACGACTCACTATAC	TGmGTCGGTGATAGAGGATTC
Pro1(CGG)(G22A)	CGGUGAUUGGCGCAGCCUGGUAACGCACUUCGUUCGGGACGAAGGGGUCGGAGGUUCGAAUCCUCUAUCACCGACCA	GTAATACGACTCACTATACGGTGATTGGCGCAGCCTGGTAACGCACTTCGTTCGGGACG	TGGTCGGTGATAGAGGATTCGAACCTCCGACCCCTTCGTCCCGAACGAAGTGC	GGCGTAATACGACTCACTATAC	TGmGTCGGTGATAGAGGATTC
Pro1(CGG)(C13A, G22U)	CGGUGAUUGGCGAAGCCUGGUAUCGCACUUCGUUCGGGACGAAGGGGUCGGAGGUUCGAAUCCUCUAUCACCGACCA	GTAATACGACTCACTATACGGTGATTGGCGAAGCCTGGTATCGCACTTCGTTCGGGACG	TGGTCGGTGATAGAGGATTCGAACCTCCGACCCCTTCGTCCCGAACGAAGTGC	GGCGTAATACGACTCACTATAC	TGmGTCGGTGATAGAGGATTC
Pro1(CGG)(C13A, G22C)	CGGUGAUUGGCGAAGCCUGGUACCGCACUUCGUUCGGGACGAAGGGGUCGGAGGUUCGAAUCCUCUAUCACCGACCA	GTAATACGACTCACTATACGGTGATTGGCGAAGCCTGGTACCGCACTTCGTTCGGGACG	TGGTCGGTGATAGAGGATTCGAACCTCCGACCCCTTCGTCCCGAACGAAGTGC	GGCGTAATACGACTCACTATAC	TGmGTCGGTGATAGAGGATTC
Pro1(CGG)(C13A, G22A)	CGGUGAUUGGCGAAGCCUGGUAACGCACUUCGUUCGGGACGAAGGGGUCGGAGGUUCGAAUCCUCUAUCACCGACCA	GTAATACGACTCACTATACGGTGATTGGCGAAGCCTGGTAACGCACTTCGTTCGGGACG	TGGTCGGTGATAGAGGATTCGAACCTCCGACCCCTTCGTCCCGAACGAAGTGC	GGCGTAATACGACTCACTATAC	TGmGTCGGTGATAGAGGATTC
Pro1(CGG)(C13A)	CGGUGAUUGGCGAAGCCUGGUAGCGCACUUCGUUCGGGACGAAGGGGUCGGAGGUUCGAAUCCUCUAUCACCGACCA	GTAATACGACTCACTATACGGTGATTGGCGAAGCCTGGTAGCGCACTTCGTTCGGGACG	TGGTCGGTGATAGAGGATTCGAACCTCCGACCCCTTCGTCCCGAACGAAGTGC	GGCGTAATACGACTCACTATAC	TGmGTCGGTGATAGAGGATTC
Pro1(CGG)(C13G, G22U)	CGGUGAUUGGCGGAGCCUGGUAUCGCACUUCGUUCGGGACGAAGGGGUCGGAGGUUCGAAUCCUCUAUCACCGACCA	GTAATACGACTCACTATACGGTGATTGGCGGAGCCTGGTATCGCACTTCGTTCGGGACG	TGGTCGGTGATAGAGGATTCGAACCTCCGACCCCTTCGTCCCGAACGAAGTGC	GGCGTAATACGACTCACTATAC	TGmGTCGGTGATAGAGGATTC
Pro1(CGG)(C13G, G22C)	CGGUGAUUGGCGGAGCCUGGUACCGCACUUCGUUCGGGACGAAGGGGUCGGAGGUUCGAAUCCUCUAUCACCGACCA	GTAATACGACTCACTATACGGTGATTGGCGGAGCCTGGTACCGCACTTCGTTCGGGACG	TGGTCGGTGATAGAGGATTCGAACCTCCGACCCCTTCGTCCCGAACGAAGTGC	GGCGTAATACGACTCACTATAC	TGmGTCGGTGATAGAGGATTC
Pro1(CGG)(C13G, G22A)	CGGUGAUUGGCGGAGCCUGGUAACGCACUUCGUUCGGGACGAAGGGGUCGGAGGUUCGAAUCCUCUAUCACCGACCA	GTAATACGACTCACTATACGGTGATTGGCGGAGCCTGGTAACGCACTTCGTTCGGGACG	TGGTCGGTGATAGAGGATTCGAACCTCCGACCCCTTCGTCCCGAACGAAGTGC	GGCGTAATACGACTCACTATAC	TGmGTCGGTGATAGAGGATTC
Pro1(CGG)(G12U, C23U)	CGGUGAUUGGCUCAGCCUGGUAGUGCACUUCGUUCGGGACGAAGGGGUCGGAGGUUCGAAUCCUCUAUCACCGACCA	GTAATACGACTCACTATACGGTGATTGGCTCAGCCTGGTAGTGCACTTCGTTCGGGACG	TGGTCGGTGATAGAGGATTCGAACCTCCGACCCCTTCGTCCCGAACGAAGTGC	GGCGTAATACGACTCACTATAC	TGmGTCGGTGATAGAGGATTC
Pro1(CGG)(G12U)	CGGUGAUUGGCUCAGCCUGGUAGCGCACUUCGUUCGGGACGAAGGGGUCGGAGGUUCGAAUCCUCUAUCACCGACCA	GTAATACGACTCACTATACGGTGATTGGCTCAGCCTGGTAGCGCACTTCGTTCGGGACG	TGGTCGGTGATAGAGGATTCGAACCTCCGACCCCTTCGTCCCGAACGAAGTGC	GGCGTAATACGACTCACTATAC	TGmGTCGGTGATAGAGGATTC
Pro1(CGG)(G12U, C23A)	CGGUGAUUGGCUCAGCCUGGUAGAGCACUUCGUUCGGGACGAAGGGGUCGGAGGUUCGAAUCCUCUAUCACCGACCA	GTAATACGACTCACTATACGGTGATTGGCTCAGCCTGGTAGAGCACTTCGTTCGGGACG	TGGTCGGTGATAGAGGATTCGAACCTCCGACCCCTTCGTCCCGAACGAAGTGC	GGCGTAATACGACTCACTATAC	TGmGTCGGTGATAGAGGATTC
Pro1(CGG)(G12U, C23G)	CGGUGAUUGGCUCAGCCUGGUAGGGCACUUCGUUCGGGACGAAGGGGUCGGAGGUUCGAAUCCUCUAUCACCGACCA	GTAATACGACTCACTATACGGTGATTGGCTCAGCCTGGTAGGGCACTTCGTTCGGGACG	TGGTCGGTGATAGAGGATTCGAACCTCCGACCCCTTCGTCCCGAACGAAGTGC	GGCGTAATACGACTCACTATAC	TGmGTCGGTGATAGAGGATTC
Pro1(CGG)(G12C, C23U)	CGGUGAUUGGCCCAGCCUGGUAGUGCACUUCGUUCGGGACGAAGGGGUCGGAGGUUCGAAUCCUCUAUCACCGACCA	GTAATACGACTCACTATACGGTGATTGGCCCAGCCTGGTAGTGCACTTCGTTCGGGACG	TGGTCGGTGATAGAGGATTCGAACCTCCGACCCCTTCGTCCCGAACGAAGTGC	GGCGTAATACGACTCACTATAC	TGmGTCGGTGATAGAGGATTC
Pro1(CGG)(G12C)	CGGUGAUUGGCCCAGCCUGGUAGCGCACUUCGUUCGGGACGAAGGGGUCGGAGGUUCGAAUCCUCUAUCACCGACCA	GTAATACGACTCACTATACGGTGATTGGCCCAGCCTGGTAGCGCACTTCGTTCGGGACG	TGGTCGGTGATAGAGGATTCGAACCTCCGACCCCTTCGTCCCGAACGAAGTGC	GGCGTAATACGACTCACTATAC	TGmGTCGGTGATAGAGGATTC
Pro1(CGG)(G12C, C23A)	CGGUGAUUGGCCCAGCCUGGUAGAGCACUUCGUUCGGGACGAAGGGGUCGGAGGUUCGAAUCCUCUAUCACCGACCA	GTAATACGACTCACTATACGGTGATTGGCCCAGCCTGGTAGAGCACTTCGTTCGGGACG	TGGTCGGTGATAGAGGATTCGAACCTCCGACCCCTTCGTCCCGAACGAAGTGC	GGCGTAATACGACTCACTATAC	TGmGTCGGTGATAGAGGATTC
Pro1(CGG)(G12C, C23G)	CGGUGAUUGGCCCAGCCUGGUAGGGCACUUCGUUCGGGACGAAGGGGUCGGAGGUUCGAAUCCUCUAUCACCGACCA	GTAATACGACTCACTATACGGTGATTGGCCCAGCCTGGTAGGGCACTTCGTTCGGGACG	TGGTCGGTGATAGAGGATTCGAACCTCCGACCCCTTCGTCCCGAACGAAGTGC	GGCGTAATACGACTCACTATAC	TGmGTCGGTGATAGAGGATTC
Pro1(CGG)(G12A, C23U)	CGGUGAUUGGCACAGCCUGGUAGUGCACUUCGUUCGGGACGAAGGGGUCGGAGGUUCGAAUCCUCUAUCACCGACCA	GTAATACGACTCACTATACGGTGATTGGCACAGCCTGGTAGTGCACTTCGTTCGGGACG	TGGTCGGTGATAGAGGATTCGAACCTCCGACCCCTTCGTCCCGAACGAAGTGC	GGCGTAATACGACTCACTATAC	TGmGTCGGTGATAGAGGATTC
Pro1(CGG)(G12A)	CGGUGAUUGGCACAGCCUGGUAGCGCACUUCGUUCGGGACGAAGGGGUCGGAGGUUCGAAUCCUCUAUCACCGACCA	GTAATACGACTCACTATACGGTGATTGGCACAGCCTGGTAGCGCACTTCGTTCGGGACG	TGGTCGGTGATAGAGGATTCGAACCTCCGACCCCTTCGTCCCGAACGAAGTGC	GGCGTAATACGACTCACTATAC	TGmGTCGGTGATAGAGGATTC
Pro1(CGG)(G12A, C23A)	CGGUGAUUGGCACAGCCUGGUAGAGCACUUCGUUCGGGACGAAGGGGUCGGAGGUUCGAAUCCUCUAUCACCGACCA	GTAATACGACTCACTATACGGTGATTGGCACAGCCTGGTAGAGCACTTCGTTCGGGACG	TGGTCGGTGATAGAGGATTCGAACCTCCGACCCCTTCGTCCCGAACGAAGTGC	GGCGTAATACGACTCACTATAC	TGmGTCGGTGATAGAGGATTC
Pro1(CGG)(G12A, C23G)	CGGUGAUUGGCACAGCCUGGUAGGGCACUUCGUUCGGGACGAAGGGGUCGGAGGUUCGAAUCCUCUAUCACCGACCA	GTAATACGACTCACTATACGGTGATTGGCACAGCCTGGTAGGGCACTTCGTTCGGGACG	TGGTCGGTGATAGAGGATTCGAACCTCCGACCCCTTCGTCCCGAACGAAGTGC	GGCGTAATACGACTCACTATAC	TGmGTCGGTGATAGAGGATTC
Pro1(CGG)(C23U)	CGGUGAUUGGCGCAGCCUGGUAGUGCACUUCGUUCGGGACGAAGGGGUCGGAGGUUCGAAUCCUCUAUCACCGACCA	GTAATACGACTCACTATACGGTGATTGGCGCAGCCTGGTAGTGCACTTCGTTCGGGACG	TGGTCGGTGATAGAGGATTCGAACCTCCGACCCCTTCGTCCCGAACGAAGTGC	GGCGTAATACGACTCACTATAC	TGmGTCGGTGATAGAGGATTC
Pro1(CGG)(C23A)	CGGUGAUUGGCGCAGCCUGGUAGAGCACUUCGUUCGGGACGAAGGGGUCGGAGGUUCGAAUCCUCUAUCACCGACCA	GTAATACGACTCACTATACGGTGATTGGCGCAGCCTGGTAGAGCACTTCGTTCGGGACG	TGGTCGGTGATAGAGGATTCGAACCTCCGACCCCTTCGTCCCGAACGAAGTGC	GGCGTAATACGACTCACTATAC	TGmGTCGGTGATAGAGGATTC
Pro1(CGG)(C23G)	CGGUGAUUGGCGCAGCCUGGUAGGGCACUUCGUUCGGGACGAAGGGGUCGGAGGUUCGAAUCCUCUAUCACCGACCA	GTAATACGACTCACTATACGGTGATTGGCGCAGCCTGGTAGGGCACTTCGTTCGGGACG	TGGTCGGTGATAGAGGATTCGAACCTCCGACCCCTTCGTCCCGAACGAAGTGC	GGCGTAATACGACTCACTATAC	TGmGTCGGTGATAGAGGATTC
Pro1(CGG)(ΔC17a)	CGGUGAUUGGCGCAGCUGGUAGCGCACUUCGUUCGGGACGAAGGGGUCGGAGGUUCGAAUCCUCUAUCACCGACCA	GTAATACGACTCACTATACGGTGATTGGCGCAGCTGGTAGCGCACTTCGTTCGGGACG	TGGTCGGTGATAGAGGATTCGAACCTCCGACCCCTTCGTCCCGAACGAAGTGC	GGCGTAATACGACTCACTATAC	TGmGTCGGTGATAGAGGATTC
Pro1(CGG)(+17cU)	CGGUGAUUGGCGCAGCCUUGGUAGCGCACUUCGUUCGGGACGAAGGGGUCGGAGGUUCGAAUCCUCUAUCACCGACCA	GTAATACGACTCACTATACGGTGATTGGCGCAGCCTTGGTAGCGCACTTCGTTCGGGACG	TGGTCGGTGATAGAGGATTCGAACCTCCGACCCCTTCGTCCCGAACGAAGTGC	GGCGTAATACGACTCACTATAC	TGmGTCGGTGATAGAGGATTC
Pro2(GGG)(C13G)	CGGCACGUAGCGCAGCCUGGUAGCGCACCGUCAUGGGGUGUCGGGGGUCGGAGGUUCAAAUCCUCUCGTGCCGACCA	GTAATACGACTCACTATACGGCACGTAGCGGAGCCTGGTAGCGCACCGTC	TGGTCGGCACGAGAGGATTTGAACCTCCGACCCCCGACACCCCATGACGGTGCGCTACCAGGC	GGCGTAATACGACTCACTATAC	TGmGTCGGCACGAGAG
Pro3(UGG)(C13G)	CGGCGAGUAGCGCAGCUUGGUAGCGCAACUGGUUUGGGACCAGUGGGUCGGAGGUUCGAAUCCUCUCUCGCCGACCA	GTAATACGACTCACTATACGGCGAGTAGCGGAGCTTGGTAGCGCAACTGG	TGGTCGGCGAGAGAGGATTCGAACCTCCGACCCACTGGTCCCAAACCAGTTGCGCTACCAAGC	GGCGTAATACGACTCACTATAC	TGmGTCGGCGAGAGAG
Ser4(CGG)(C12G, G23C)	GGUGAGGUGUCGGAGUGGCUGAACGAGCACGCCUCGGAAGUGUGUAUACGGCAACGUAUCGGGGGUUCGAAUCCCCCCCUCACCGCCA	GTAATACGACTCACTATAGGTGAGGTGTCGGAGTGGCTGACCGAGCACGCCTCGGAAGTG	TGGCGGTGAGGGGGGGATTCGAACCCCCGATACGTTGCCGTATACACACTTCCGAGGCGTGCTC	GGCGTAATACGACTCACTATAG	TGmGCGGTGAGGGGG
Ser4(CGG)(C12G, G13C, A22G, G23C)	GGUGAGGUGUCGCAGUGGCUGAGCGAGCACGCCUCGGAAGUGUGUAUACGGCAACGUAUCGGGGGUUCGAAUCCCCCCCUCACCGCCA	GTAATACGACTCACTATAGGTGAGGTGTCGCAGTGGCTGAGCGAGCACGCCTCGGAAGTG	TGGCGGTGAGGGGGGGATTCGAACCCCCGATACGTTGCCGTATACACACTTCCGAGGCGTGCTC	GGCGTAATACGACTCACTATAG	TGmGCGGTGAGGGGG
Ser4(CGG)(D arm=Pro1)	GGUGAGGUGUCGCAGCCUGGUAGCGAGCACGCCUCGGAAGUGUGUAUACGGCAACGUAUCGGGGGUUCGAAUCCCCCCCUCACCGCCA	GTAATACGACTCACTATAGGTGAGGTGTCGCAGCCTGGTAGCGAGCACGCCTCGGAAGTG	TGGCGGTGAGGGGGGGATTCGAACCCCCGATACGTTGCCGTATACACACTTCCGAGGCGTGCTC	GGCGTAATACGACTCACTATAG	TGmGCGGTGAGGGGG
Ala2(CGG)	GGGGCUAUAGCUCAGCUGGGAGAGCGCUUGCAUCGGAUGCAAGAGGUCAGCGGUUCGAUCCCGCUUAGCUCCACCA	GTAATACGACTCACTATAGGGGCTATAGCTCAGCTGGGAGAGCGCTTGCATCGGATGC	TGGTGGAGCTAAGCGGGATCGAACCGCTGACCTCTTGCATCCGATGCAAGCG	GGCGTAATACGACTCACTATAG	TGmGTGGAGCTAAGCGG
Ala2(CGG)(U12G, A23C)	GGGGCUAUAGCGCAGCUGGGAGCGCGCUUGCAUCGGAUGCAAGAGGUCAGCGGUUCGAUCCCGCUUAGCUCCACCA	GTAATACGACTCACTATAGGGGCTATAGCGCAGCTGGGAGCGCGCTTGCATCGGATGC	TGGTGGAGCTAAGCGGGATCGAACCGCTGACCTCTTGCATCCGATGCAAGCG	GGCGTAATACGACTCACTATAG	TGmGTGGAGCTAAGCGG
Ala2(CGG)(17bU)	GGGGCUAUAGCUCAGCUUGGGAGAGCGCUUGCAUCGGAUGCAAGAGGUCAGCGGUUCGAUCCCGCUUAGCUCCACCA	GTAATACGACTCACTATAGGGGCTATAGCTCAGCTTGGGAGAGCGCTTGCATCGGATGC	TGGTGGAGCTAAGCGGGATCGAACCGCTGACCTCTTGCATCCGATGCAAGCG	GGCGTAATACGACTCACTATAG	TGmGTGGAGCTAAGCGG
Ala2(CGG)(U12G, 17bU, A23C)	GGGGCUAUAGCGCAGCUUGGGAGCGCGCUUGCAUCGGAUGCAAGAGGUCAGCGGUUCGAUCCCGCUUAGCUCCACCA	GTAATACGACTCACTATAGGGGCTATAGCGCAGCTTGGGAGCGCGCTTGCATCGGATGC	TGGTGGAGCTAAGCGGGATCGAACCGCTGACCTCTTGCATCCGATGCAAGCG	GGCGTAATACGACTCACTATAG	TGmGTGGAGCTAAGCGG
Ala2(CGG)(D arm=Pro1)	GGGGCUAUAGCGCAGCCUGGUAGCGCGCUUGCAUCGGAUGCAAGAGGUCAGCGGUUCGAUCCCGCUUAGCUCCACCA	GTAATACGACTCACTATAGGGGCTATAGCGCAGCCTGGTAGCGCGCTTGCATCGGATGC	TGGTGGAGCTAAGCGGGATCGAACCGCTGACCTCTTGCATCCGATGCAAGCG	GGCGTAATACGACTCACTATAG	TGmGTGGAGCTAAGCGG
Val2A(CGG)	GCGUCCGUAGCUCAGUUGGUUAGAGCACCACCUUCGGAUGGUGGGGGUCGGUGGUUCGAGUCCACUCGGACGCACCA	GTAATACGACTCACTATAGCGTCCGTAGCTCAGTTGGTTAGAGCACCACCTTCGGATGGTGGGGGTC	TGGTGCGTCCGAGTGGACTCGAACCACCGACCCCCACCATCCGAAG	GGCGTAATACGACTCACTATAG	TGmGTGCGTCCGAGTGGAC
Val2A(CGG)(U12G, A23C)	GCGUCCGUAGCGCAGUUGGUUAGCGCACCACCUUCGGAUGGUGGGGGUCGGUGGUUCGAGUCCACUCGGACGCACCA	GTAATACGACTCACTATAGCGTCCGTAGCGCAGTTGGTTAGCGCACCACCTTCGGATGGTGGGGGTC	TGGTGCGTCCGAGTGGACTCGAACCACCGACCCCCACCATCCGAAG	GGCGTAATACGACTCACTATAG	TGmGTGCGTCCGAGTGGAC
Val2A(CGG)(U12A)	GCGUCCGUAGCACAGUUGGUUAGAGCACCACCUUCGGAUGGUGGGGGUCGGUGGUUCGAGUCCACUCGGACGCACCA	GTAATACGACTCACTATAGCGTCCGTAGCACAGTTGGTTAGAGCACCACCTTCGGATGGTGGGGGTC	TGGTGCGTCCGAGTGGACTCGAACCACCGACCCCCACCATCCGAAG	GGCGTAATACGACTCACTATAG	TGmGTGCGTCCGAGTGGAC
fMet(CGG)	CGCGGGGUGGAGCAGCCUGGUAGCUCGUCGGGCUCGGAACCCGAAGAUCGUCGGUUCAAAUCCGGCCCCCGCAACCA	GTAATACGACTCACTATACGCGGGGTGGAGCAGCCTGGTAGCTCGTCGGGCTCGGAACCCGAAGATCG	TGGTTGCGGGGGCCGGATTTGAACCGACGATCTTCGGGTTCCGAGC	GGCGTAATACGACTCACTATAC	TGmGTTGCGGGGGCCGGA
fMet(CGG)(D arm=Ser4)	CGCGGGGUGGACGAGUGGUUGAAGUCGUCGGGCUCGGAACCCGAAGAUCGUCGGUUCAAAUCCGGCCCCCGCAACCA	GTAATACGACTCACTATACGCGGGGTGGACGAGTGGTTGAAGTCGTCGGGCTCGGAACCCGAAGATCG	TGGTTGCGGGGGCCGGATTTGAACCGACGATCTTCGGGTTCCGAGC	GGCGTAATACGACTCACTATAC	TGmGTTGCGGGGGCCGGA
fMet(CGG)(D arm=Leu2)	CGCGGGGUGGAGGAAUUGGUAGACUCGUCGGGCUCGGAACCCGAAGAUCGUCGGUUCAAAUCCGGCCCCCGCAACCA	GTAATACGACTCACTATACGCGGGGTGGAGGAATTGGTAGACTCGTCGGGCTCGGAACCCGAAGATCG	TGGTTGCGGGGGCCGGATTTGAACCGACGATCTTCGGGTTCCGAGC	GGCGTAATACGACTCACTATAC	TGmGTTGCGGGGGCCGGA
fMet(CGG)(C13G)	CGCGGGGUGGAGGAGCCUGGUAGCUCGUCGGGCUCGGAACCCGAAGAUCGUCGGUUCAAAUCCGGCCCCCGCAACCA	GTAATACGACTCACTATACGCGGGGTGGAGGAGCCTGGTAGCTCGTCGGGCTCGGAACCCGAAGATCG	TGGTTGCGGGGGCCGGATTTGAACCGACGATCTTCGGGTTCCGAGC	GGCGTAATACGACTCACTATAC	TGmGTTGCGGGGGCCGGA
fMet(CGG)(dC17a)	CGCGGGGUGGAGCAGCUGGUAGCUCGUCGGGCUCGGAACCCGAAGAUCGUCGGUUCAAAUCCGGCCCCCGCAACCA	GTAATACGACTCACTATACGCGGGGTGGAGCAGCTGGTAGCTCGTCGGGCTCGGAACCCGAAGATCG	TGGTTGCGGGGGCCGGATTTGAACCGACGATCTTCGGGTTCCGAGC	GGCGTAATACGACTCACTATAC	TGmGTTGCGGGGGCCGGA
fMet(CAU)	CGCGGGGUGGAGCAGCCUGGUAGCUCGUCGGGCUCAUAACCCGAAGAUCGUCGGUUCAAAUCCGGCCCCCGCAACCA	GTAATACGACTCACTATACGCGGGGTGGAGCAGCCTGGTAGCTCGTCGGGCTCATAACCCGAAGATCG	TGGTTGCGGGGGCCGGATTTGAACCGACGATCTTCGGGTTATGAGC	GGCGTAATACGACTCACTATAC	TGmGTTGCGGGGGCCGGA
fMet(CAU)(D arm=Ser4)	CGCGGGGUGGACGAGUGGUUGAAGUCGUCGGGCUCAUAACCCGAAGAUCGUCGGUUCAAAUCCGGCCCCCGCAACCA	GTAATACGACTCACTATACGCGGGGTGGACGAGTGGTTGAAGTCGTCGGGCTCATAACCCGAAGATCG	TGGTTGCGGGGGCCGGATTTGAACCGACGATCTTCGGGTTATGAGC	GGCGTAATACGACTCACTATAC	TGmGTTGCGGGGGCCGGA
fMet(CAU)(D arm=Leu2)	CGCGGGGUGGAGGAAUUGGUAGACUCGUCGGGCUCAUAACCCGAAGAUCGUCGGUUCAAAUCCGGCCCCCGCAACCA	GTAATACGACTCACTATACGCGGGGTGGAGGAATTGGTAGACTCGTCGGGCTCATAACCCGAAGATCG	TGGTTGCGGGGGCCGGATTTGAACCGACGATCTTCGGGTTATGAGC	GGCGTAATACGACTCACTATAC	TGmGTTGCGGGGGCCGGA
fMet(CAU)(C13G)	CGCGGGGUGGAGGAGCCUGGUAGCUCGUCGGGCUCAUAACCCGAAGAUCGUCGGUUCAAAUCCGGCCCCCGCAACCA	GTAATACGACTCACTATACGCGGGGTGGAGGAGCCTGGTAGCTCGTCGGGCTCATAACCCGAAGATCG	TGGTTGCGGGGGCCGGATTTGAACCGACGATCTTCGGGTTATGAGC	GGCGTAATACGACTCACTATAC	TGmGTTGCGGGGGCCGGA
fMet(CAU)(dC17a)	CGCGGGGUGGAGCAGCUGGUAGCUCGUCGGGCUCAUAACCCGAAGAUCGUCGGUUCAAAUCCGGCCCCCGCAACCA	GTAATACGACTCACTATACGCGGGGTGGAGCAGCTGGTAGCTCGTCGGGCTCATAACCCGAAGATCG	TGGTTGCGGGGGCCGGATTTGAACCGACGATCTTCGGGTTATGAGC	GGCGTAATACGACTCACTATAC	TGmGTTGCGGGGGCCGGA
